# Supplementary material for: Walking Environment and Obesity: A Gender-Specific Association Study in Shanghai
Source: Int J Environ Res Public Health. 2022 Feb 12;19(4):2056. doi: 10.3390/ijerph19042056 (PMC8871922; doi:10.3390/ijerph19042056)
Supplement: Supplementary file 1 [file ijerph-19-02056-s001.zip]

Archive with 1 entries (1 files):
- ijerph-1593716-supplementary.pdf
